# Supplementary material for: Combined inhibition of EZH2 and ATM is synthetic lethal in BRCA1-deficient breast cancer
Source: Breast Cancer Res. 2022 Jun 17;24:41. doi: 10.1186/s13058-022-01534-y (PMC9206299; doi:10.1186/s13058-022-01534-y)
Supplement: Supplementary file 8 — Additional file 8: Table S1. Table S1 complements the Material and Methods part listing IC50 values of single compounds (data presented in Additional file 2: Fig. S2), compound concentrations, calculated synergy scores and antibodies. [file 13058_2022_1534_MOESM8_ESM.xlsx]

## Sheet: IC50_values_compounds
Compound	Cell line
	KB1P-G3	KB1P-B11	KP-3.33	KP-6.3
AZD7762	0.4015	0.4187	2.613	2.645
BI2536	1.37	0.7986	0.8654	0.7135
BKM120	0.7211	2.644	5.575	3.875
Crizotinib	4.877	4.347	6.456	2.691
Dinaciclib	0.02808	0.03499	0.07287	0.02999
Gefitinib	5.454	47.27	4.272	11.53
GSK126	13.38	17.56	44.9	148.9
JQ1	2.044	3.676	5.539	0.6387
KU60019	5.321	12.07	31.32	223.2
KU60648	4.527	16.86	53.2	3.923
LDC67	13.58	25.9	8.44e-05	6.03e-13
MK1775	0.6992	0.622	13.15	22.26
NSC663284	1.27	1.773	4.02	7.595
Olaparib	3.218	4.782	178.2	NA
Palbociclib	4.396	22.64	5.487	24.28
Panabinostat	0.009697	0.006491	0.05813	0.0154
PF477736	10.42	9.998	133.6	NA
PF3644022	89.88	184.3	221.4	33.32
Purvalanol A	5.1	6.606	11.1	20.18
RO3306	5.891	15.58	31.53	89.83
Selisitat	104.7	2635	274.2	53.36
Selumetinib	6.064	10.73	21.39	16.06
Senexin A	15.92	23.93	130.7	205.4
TH287	63.31	33.33	243.2	165.2
THZ1	0.257	0.1743	0.3094	0.4179
VE822	0.8615	1.711	4.719	3.562
Venetoclax	24.62	43.74	155	33.05
ZLD1039	3.183	3.505	8.861	4.672

## Sheet: Compound_concentrations_screen
Compound	Compound concentrations (µM)
	c1	c2	c3	c4	c5
Purvalanol A	1	2	3	4	5
VE822	0.1	0.2	0.3	0.4	0.5
Olaparib	0.3125	0.625	1.25	2.5	5
PF477736	0.3125	0.625	1.25	2.5	5
Dinaciclib	0.01	0.02	0.03	0.04	0.05
BKM120	0.156	0.3125	0.625	1.25	2.5
MK1775	0.125	0.25	0.5	0.75	1
PF3644022	1.25	2.5	5	10	20
TH287	1.25	2.5	5	10	20
KU60648	1.25	2.5	5	7.5	10
Venetoclax	1.25	2.5	5	10	20
AZD7762	0.1	0.2	0.3	0.4	0.5
LDC67	5	7.5	10	12.5	15
Palbociclib	1	2	3	4	5
Crizotinib	1	2	3	4	5
Selisitat	1.25	2.5	5	10	20
BI2536	0.02	0.04	0.0781	0.156	0.3125
Senexin A	5	7.5	10	12.5	15
Selumetinib	5	7.5	10	12.5	15
NSC6632284	0.16	0.31	0.63	1.25	2.5
JQ1	0.3125	0.625	1.25	2.5	5
RO3306	1.5	2.5	5	7.5	10
Panobinostat	0.005	0.01	0.015	0.02	0.025
Gefitinib	0.3125	0.625	1.25	2.5	5
THZ1	0.1	0.15	0.2	0.25	0.5

## Sheet: Synergy_scores_compound_screen
Drug combination		Cell line
Compound A	Compound B	KB1P-G3	KB1P-B11	KP-3.33	KP-6.3
GSK126	Purvalanol A	17.59	11.59	1.99	-14.4
GSK126	VE822	20.84	16.41	0.07	2.43
GSK126	Olaparib	8.79	14.65	-1.51	-6.96
GSK126	PF477736	20.44	15.1	10.51	-10.49
GSK126	Dinaciclib	23.6	9.88	-1.6	-0.08
GSK126	BKM120	10.07	5.6	-4.11	-11.04
GSK126	MK1775	6.48	8.07	0.4	-17.13
GSK126	PF3644022	15.37	9.79	-3.63	-2.27
GSK126	TH287	3.98	8.87	-8.73	-7.75
GSK126	KU60648	11.62	5.8	-3.95	-5.32
GSK126	Venetoclax	5.94	4.79	-11.29	-6.26
GSK126	AZD7762	9.66	8.34	-0.34	-7.22
GSK126	LDC67	7.49	3.82	5.3	-11.4
GSK126	Palbociclib	7.25	7.84	3.21	-9.46
GSK126	Crizotinib	26.05	16.17	8.79	7.23
GSK126	Selisitat	1.2	1.15	-7.36	-11.55
GSK126	BI2536	8.81	8.41	-2.25	-1.27
GSK126	Senexin A	13.47	13.75	14.69	-6.73
GSK126	Selumetinib	16.95	14.64	17.36	4.08
GSK126	NSC6632284	-3.47	-3.2	-12.84	-9.29
GSK126	JQ1	12.71	10.08	5.36	3.71
GSK126	RO3306	7.53	2.48	8.92	-4.25
GSK126	Panobinostat	5.71	3.17	0.76	-2.74
GSK126	Gefitinib	17.25	6.5	11.81	11.97
GSK126	THZ1	13.53	13.26	16.7	15.96

## Sheet: Antibodies
Antibody target	Dilution	Incubation condition	Company	Catalog no.
pATM (S1981)	1:500	over night, 4° C	R&D Systems	Cat#AF1655
ATM	1:1000	over night, 4° C	Abcam	Cat#ab47575
β-actin	1:5000	60 min, room temperature	Sigma Aldrich	Cat# A5316
pCHK2 (Thr68)	1:1000	over night, 4° C	Cell Signaling Technology	Cat#2661
CHK2	1:1000	over night, 4° C	Cell Signaling Technology	Cat#2662
GAPDH	1:1000	over night, 4° C	Cell Signaling Technology	Cat#2118
EZH2	1:1000	over night, 4° C	Becton Dickinson	Cat#612667
H3K27me3	1:1000	over night, 4° C	Cell Signaling Technology	Cat#9733
HSP90	1:1000	over night, 4° C	Becton Dickinson	Cat#610418
pKAP1 (S824)	1:1000	over night, 4° C	Bethyl Laboratories	Cat#A300-767A-M
KAP1	1:1000	over night, 4° C	Abcam	Cat#ab10484
KAP1	1:1000	over night, 4° C	Bethyl Laboratories	Cat#A300-275A-M
yH2AX	1:1000	over night, 4° C	Merck Millipore	Cat#05-636
anti-mouse HRP	1:10000	60 min, room temperature	Merck Millipore	Cat#12-349
anti-rabbit HRP	1:10000	60 min, room temperature	Cell Signaling Technology	Cat#7074
RPA70	1:500	over night, room temperature	Novusbio	Cat#NBP1-31382
RAD51	1:500	over night, room temperature	Merck Millipore	Cat#PC130
γH2AX	1:500	over night, room temperature	Merck Millipore	Cat#05-636
Goat anti-Rabbit IgG AlexaFluor 647	1:1000	60 min, room temperature	Thermo Fisher	Cat#A21244
Goat anti-Mouse IgG AlexaFluor 488	1:1000	60 min, room temperature	Thermo Fisher	Cat#A11001
