# Supplementary material for: Combined inhibition of EZH2 and ATM is synthetic lethal in BRCA1-deficient breast cancer
Source: Breast Cancer Res. 2022 Jun 17;24:41. doi: 10.1186/s13058-022-01534-y (PMC9206299; doi:10.1186/s13058-022-01534-y)
Supplement: Supplementary file 9 — Additional file 9: Table S2. Table S2 contains normalized cell viability values of 6x6 combination experiments (original data of Fig. 1 and Additional file 2: Fig. S2). [file 13058_2022_1534_MOESM9_ESM.xlsx]

## Sheet: GSK126-AZD1390
Cell line
KB1P-G3	Drug1:	GSK126
	Drug2:	AZD1390
	ConcUnit:	µM
		0	1	2	3	4	5
	0	100	99.19	105.86	93.91	92.68	88.01
	1.25	98.56	93.47	93.28	87.65	86.38	77.13
	2.5	101.2	88.81	84.56	91.35	86.15	74.37
	5	97.6	81.96	78.34	68.79	56.84	45.03
	7.5	89.31	62.55	47.64	27.28	17.91	8.08
	10	53.21	21.07	10.54	3.07	1.63	1.17
KB1P-B11	Drug1:	GSK126
	Drug2:	AZD1390
	ConcUnit:	µM
		0	1	2	3	4	5
	0	100	88.09	84.65	89.92	79.97	75.82
	1.25	98.56	81.14	88.49	81.06	78.22	73.06
	2.5	101.2	88.46	77.33	74.29	73.9	72.23
	5	97.6	77.13	78.96	71.47	63.03	55.01
	7.5	89.63	63.34	61.31	33.73	37.89	30.9
	10	73.71	41.51	27.79	29.53	11.34	8.43
KP-3.33	Drug1:	GSK126
	Drug2:	AZD1390
	ConcUnit:	µM
		0	1	2	3	4	5
	0	100	110.24	111	114.31	103.56	102.09
	1.25	98.56	110.9	106.23	106.9	119.42	108.84
	2.5	101.2	113.17	108.58	106.9	109.79	101.96
	5	97.6	109.05	119.27	105.38	96.98	108.11
	7.5	103.59	108.47	104.61	102.74	101.59	86.71
	10	102.67	101.78	80.22	77.95	61.8	53.49
KP-6.3	Drug1:	GSK126
	Drug2:	AZD1390
	ConcUnit:	µM
		0	1	2	3	4	5
	0	100	93.4497	106.167	112.795	115.526	115.694
	1.25	98.56	105.887	96.1673	124.668	121.125	115.6
	2.5	101.2	116.749	104.66	102.57	111.774	113.4
	5	97.6	104.032	128.222	123.188	124.602	102.3
	7.5	99.4482	114.44	114.009	119.499	122.742	108.6
	10	102.67	114.723	119.006	120.087	124.308	99.696

## Sheet: GSK126-KU60019
Cell line
KB1P-G3	Drug1:	GSK126
	Drug2:	KU60019
	ConcUnit:	µM
		0	1.25	2.5	5	7.5	10
	0	100	120.9	101.87	80.67	72.87	62.92
	1.25	109	93.02	88.01	76.84	69.84	52.83
	2.5	98.76	83.48	90.17	80.47	64.56	54.65
	5	93.65	87.69	82.46	62.67	47.69	45.43
	7.5	84.87	70.22	47.6	28.79	24.65	21.29
	10	59.96	30.17	16.56	9.42	6.05	4.64
KB1P-B11	Drug1:	GSK126
	Drug2:	KU60019
	ConcUnit:	µM
		0	1.25	2.5	5	7.5	10
	0	100	120.9	84.11	74.19	78.95	70.3
	1.25	109	85.83	88.62	73.16	64.33	56.86
	2.5	98.76	92.45	88.35	67.48	59.54	58.68
	5	93.65	82.23	76.8	69.65	56.81	52.14
	7.5	85.53	78.81	71.9	60.08	49.45	36.25
	10	67.23	62.14	41.13	26.97	18.11	15.94
KP-3.33	Drug1:	GSK126
	Drug2:	KU60019
	ConcUnit:	µM
		0	1.25	2.5	5	7.5	10
	0	100	100.9	111.89	97.85	82.36	77.7
	1.25	109	107.51	107.5	98.63	85.12	81.98
	2.5	98.76	105.59	108.66	97.24	90.19	86.27
	5	93.65	119.18	107.89	100.95	87.66	85.94
	7.5	107.1	128.76	115.74	93.44	88.56	81.89
	10	122.17	120.96	103.06	82.42	61.01	28.48
KP-6.3	Drug1:	GSK126
	Drug2:	KU60019
	ConcUnit:	µM
		0	1.25	2.5	5	7.5	10
	0	100	120.9	99.7725	98.9777	102.569	98.0124
	1.25	109	105.858	113.108	104.319	102.721	102.334
	2.5	98.76	100.803	106.157	109.643	103.781	104.549
	5	93.65	109.931	120.391	111.655	117.408	111.533
	7.5	101.762	119.054	126.267	115.84	118.056	108.5
	10	102	126.161	108.587	102.1	118.102	96.3413

## Sheet: GSK126-Purvalanol A
Cell line
KB1P-G3	Drug1:	GSK126
	Drug2:	Purvalanol A
	ConcUnit:	µM
		0	1	2	3	4	5
	0	100	122.47	107.41	90.4	60.94	65.4
	1.25	114.73	111.23	108.08	90.91	61.85	61.14
	2.5	109.79	102.5	95.45	79.86	70.49	55.39
	5	111.95	86.38	68.73	47.99	30.17	27.32
	7.5	90.7	50.43	28.8	16.47	8.6	8.14
	10	44.97	11.56	5.75	3.34	2.25	1.37
KB1P-B11	Drug1:	GSK126
	Drug2:	Purvalanol A
	ConcUnit:	µM
		0	1	2	3	4	5
	0	100	110.65	106.56	93.04	79.18	82.24
	1.25	105.67	113.83	105.04	89.15	74.46	73.61
	2.5	91.95	98.97	83.74	80.74	74.49	67.64
	5	94.78	95.87	98.04	71.38	79.06	59.79
	7.5	89.81	77.79	75.56	62.74	44.2	32.64
	10	66.24	55.84	34.58	17.23	11.19	5.59
KP-3.33	Drug1:	GSK126
	Drug2:	Purvalanol A
	ConcUnit:	µM
		0	1	2	3	4	5
	0	100	100.43	100.6	103.45	96.61	86.54
	1.25	108.37	111.49	104.88	93.68	86.64	82.25
	2.5	101.51	114.15	104.47	99.9	93.08	82.12
	5	100.14	114.39	111.93	99.59	85.24	77.18
	7.5	100.91	117.75	104.66	97.9	77.19	70.11
	10	100.59	116.39	95.58	64.71	40.95	34.65
KP-6.3	Drug1:	GSK126
	Drug2:	Purvalanol A
	ConcUnit:	µM
		0	1	2	3	4	5
	0	100	136.163	137.643	140.794	137.872	134.783
	1.25	106.89	114.692	118.238	127.716	136.6	121.274
	2.5	104.797	120.09	126.083	128.825	127.057	135.625
	5	106.578	117.3	125.945	124.088	122.158	125.469
	7.5	102	132.057	134.416	125.43	121.4	129.907
	10	118.569	124.098	124.303	128.563	128.964	93.8669

## Sheet: GSK126-VE822
Cell line
KB1P-G3	Drug1:	GSK126
	Drug2:	VE822
	ConcUnit:	µM
		0	0.1	0.2	0.3	0.4	0.5
	0	100	98.56	98.13	96.97	94.88	87.84
	1.25	94.73	90.75	84.97	82.3	89.35	84.64
	2.5	97.55	95.67	83.42	83.99	90.2	77.21
	5	91.96	88.58	83.05	79.03	58.06	60
	7.5	87.32	73.53	59.28	47.1	30.95	27.12
	10	53.07	38.91	19.96	13.77	8.19	5.1
KB1P-B11	Drug1:	GSK126
	Drug2:	VE822
	ConcUnit:	µM
		0	0.1	0.2	0.3	0.4	0.5
	0	100	98.56	87.54	87.66	92.16	82.29
	1.25	90.55	94.59	83.23	71.57	76.83	75.74
	2.5	92.35	87.16	81.25	81.45	70.7	78.98
	5	93.5	82.55	81.84	78.35	68.69	71.9
	7.5	83.85	74.82	73.69	61.84	59.44	53.57
	10	75.65	63.31	52.1	40.38	38.82	31.59
KP-3.33	Drug1:	GSK126
	Drug2:	VE822
	ConcUnit:	µM
		0	0.1	0.2	0.3	0.4	0.5
	0	100	98.56	105.71	105.13	102.14	102.78
	1.25	109.58	101.54	109.01	103.23	112.53	109.83
	2.5	105.44	105.5	116.88	115.74	110.11	110.15
	5	102.45	120.13	111.08	111.2	110.97	100.59
	7.5	103.65	103.67	118.92	103.11	99.21	65.94
	10	101.67	121.91	93	61.97	45	35.67
KP-6.3	Drug1:	GSK126
	Drug2:	VE822
	ConcUnit:	µM
		0	0.1	0.2	0.3	0.4	0.5
	0	100	98.56	92.2455	104.33	101.618	106.221
	1.25	109.365	88.8993	94.8498	98.3588	101.107	109.876
	2.5	114.046	91.9606	97.3699	102.493	120.114	98.8057
	5	115.094	108.227	121.534	108.814	118.756	91.3989
	7.5	103.65	103.67	107.916	104.957	80.4251	35.3498
	10	101.67	98.7705	116.679	96.2322	45	35.67

## Sheet: GSK126-Olaparib
Cell line
KB1P-G3	Drug1:	GSK126
	Drug2:	Olaparib
	ConcUnit:	µM
		0	0.3125	0.625	1.25	2.5	5
	0	100	90.45	87.41	79.2	64.02	76.93
	1.25	114.54	84.07	83.41	76.99	83.3	81.48
	2.5	101.06	86.51	80.59	71	79.98	67.82
	5	105.05	90.76	78.95	71.73	78.43	68.73
	7.5	96.28	68.21	62.21	64.13	61.72	67.42
	10	67.08	55.5	41.56	44.6	33.99	21.23
KB1P-B11	Drug1:	GSK126
	Drug2:	Olaparib
	ConcUnit:	µM
		0	0.3125	0.625	1.25	2.5	5
	0	100	96.56	85.9	90.36	90.31	81.13
	1.25	105.71	93.95	82.13	87.79	81.3	81.53
	2.5	99.57	81	79.36	77.87	70.98	73.8
	5	94.92	83.59	74.17	66.65	70.95	69.98
	7.5	96.84	70.69	64.45	71.86	74.67	66.12
	10	66.55	58.28	51.5	54.75	56.38	42.65
KP-3.33	Drug1:	GSK126
	Drug2:	Olaparib
	ConcUnit:	µM
		0	0.3125	0.625	1.25	2.5	5
	0	100	112.59	112.7	112.23	113.83	113.98
	1.25	108.36	103.6	108.67	113.33	117.38	107.64
	2.5	101.6	110.44	110.25	119.56	109.68	111.86
	5	101.49	110.72	102.43	103.03	104.23	107.17
	7.5	106.31	110	115.92	115.44	110.48	105.98
	10	102	108.87	117.04	105.31	116.66	103.36
KP-6.3	Drug1:	GSK126
	Drug2:	Olaparib
	ConcUnit:	µM
		0	0.3125	0.625	1.25	2.5	5
	0	100	96.5116	119.253	90.5023	94.0015	102.238
	1.25	84.2703	85.7928	89.8253	91.7211	92.2829	97.5024
	2.5	86.741	87.8755	94.1403	88.4728	90.5804	92.4941
	5	98.6766	91.9959	92.3452	99.4569	106.691	98.1007
	7.5	104.244	96.5021	115.413	109.154	109.085	108.948
	10	92.582	94.4194	105.032	100.431	112.173	113.807

## Sheet: GSK126-PF477736
Cell line
KB1P-G3	Drug1:	GSK126
	Drug2:	PF477736
	ConcUnit:	µM
		0	0.3125	0.625	1.25	2.5	5
	0	100	97.85	94.63	85.38	75.57	75
	1.25	105.5	92	83.58	95.36	82.07	63.5
	2.5	104.79	88.08	80.7	78.86	70.45	53.83
	5	107.2	83.22	82.12	71.66	57.99	35.16
	7.5	94.48	63.76	66.06	52.41	38.25	14.25
	10	69.47	47.51	38.9	25.12	13.18	3.15
KB1P-B11	Drug1:	GSK126
	Drug2:	PF477736
	ConcUnit:	µM
		0	0.3125	0.625	1.25	2.5	5
	0	100	82.35	82.6	73.79	75.29	74.24
	1.25	115.75	79.62	78.45	75.99	75.27	65.84
	2.5	87.66	76.22	74.92	67.77	68.43	63.29
	5	92.78	69.16	62.03	58.11	58.4	48.06
	7.5	81.66	59.52	56.3	53.93	41.6	28.65
	10	69.84	47.37	45.76	28.7	17.35	5.16
KP-3.33	Drug1:	GSK126
	Drug2:	PF477736
	ConcUnit:	µM
		0	0.3125	0.625	1.25	2.5	5
	0	100	114	100.24	104.39	87.57	79.82
	1.25	106.08	115.86	102.45	98.05	80.9	82.33
	2.5	107.5	110.33	101.81	94.11	74.23	73.41
	5	103.5	119.12	108.22	85.49	71.46	64.87
	7.5	113.93	96.13	83.32	62.4	43.07	37.09
	10	106.73	75.97	62.13	39.49	35.6	29.91
KP-6.3	Drug1:	GSK126
	Drug2:	PF477736
	ConcUnit:	µM
		0	0.3125	0.625	1.25	2.5	5
	0	100	97.0873	99.016	108.11	110.983	115.763
	1.25	95.6047	97.7755	114.019	110.549	108.015	111.035
	2.5	104.329	89.2561	102.467	112.312	107.836	108.822
	5	96.7682	107.948	121.677	109.26	119.909	115.596
	7.5	96.7095	105.187	108.646	97.2488	103.263	103.475
	10	95.2071	111.753	108.586	100.883	91.405	96.5279

## Sheet: GSK126-Dinaciclib
Cell line
KB1P-G3	Drug1:	GSK126
	Drug2:	Dinaciclib
	ConcUnit:	µM
		0	0.01	0.02	0.03	0.04	0.05
	0	100	108.39	72.99	67.65	65.65	45.43
	1.25	93.87	97.38	69.3	43.44	21.11	11.54
	2.5	91.69	103.36	65.94	35.8	7.76	4.37
	5	97.14	85.49	54.2	19.49	5.13	2.79
	7.5	73.62	69.89	33.81	14.49	3.08	1.22
	10	32.31	43.12	10.24	6.19	1.59	1.23
KB1P-B11	Drug1:	GSK126
	Drug2:	Dinaciclib
	ConcUnit:	µM
		0	0.01	0.02	0.03	0.04	0.05
	0	100	99.66	104.15	95.64	77.56	71.61
	1.25	100.48	96.92	97.17	99.98	77.85	75.41
	2.5	85.61	84.12	85.12	83.15	73.9	59.54
	5	90.88	92.43	90.15	89.05	58.71	54.52
	7.5	90.66	84.25	71.5	74.44	48.18	34.96
	10	74.18	75.6	59.93	54.17	29.85	13.54
KP-3.33	Drug1:	GSK126
	Drug2:	Dinaciclib
	ConcUnit:	µM
		0	0.01	0.02	0.03	0.04	0.05
	0	100	107.42	110.19	104.33	102.17	94.14
	1.25	109.66	106.07	103.62	108.44	112.63	103.46
	2.5	104.73	109.66	109.12	109.13	99.91	92.41
	5	116.87	118.83	111.35	111.04	90.55	77.48
	7.5	100.81	119.39	122.75	105.14	74.86	45.47
	10	100.84	100.7	101.05	102.19	70.51	34.65
KP-6.3	Drug1:	GSK126
	Drug2:	Dinaciclib
	ConcUnit:	µM
		0	0.01	0.02	0.03	0.04	0.05
	0	100	113.592	131.86	129.694	26.8845	15.4751
	1.25	109.952	114.687	125.937	116.683	27.5677	12.9448
	2.5	108.843	114.359	120.681	91.7741	18.4546	11.8579
	5	107.826	123.324	144.331	84.9369	6.91634	4.67169
	7.5	105.082	118.041	130.951	56.5193	6.76182	5.96059
	10	117.662	130.542	132.331	83.3002	8.28589	6.10493

## Sheet: GSK126-BKM120
Cell line
KB1P-G3	Drug1:	GSK126
	Drug2:	BKM120
	ConcUnit:	µM
		0	0.156	0.3125	0.625	1.25	2.5
	0	100	97.47	101.63	88.37	59.15	33.75
	1.25	101.23	87.7	88.14	76.12	59.47	26.81
	2.5	92.66	89.53	83.76	76.41	48.17	30.24
	5	90.04	79.92	76.25	61.06	56.55	26.49
	7.5	88.32	75.63	75.9	67.02	39.63	23.47
	10	62.12	53.19	45.43	42.54	35.53	17.56
KB1P-B11	Drug1:	GSK126
	Drug2:	BKM120
	ConcUnit:	µM
		0	0.156	0.3125	0.625	1.25	2.5
	0	100	85.16	98.12	83.27	73.56	45.67
	1.25	100.86	96.89	85.25	84.39	70.87	40.31
	2.5	90.39	81.9	91.57	80.93	74.67	43.61
	5	99.65	92.76	81.44	78.3	68.46	40.87
	7.5	83.1	86.14	79.56	70.24	60.09	33.04
	10	78.93	70.07	61.18	59.92	57.8	23.65
KP-3.33	Drug1:	GSK126
	Drug2:	BKM120
	ConcUnit:	µM
		0	0.156	0.3125	0.625	1.25	2.5
	0	100	107.32	104.68	108.86	96.68	73.18
	1.25	96.94	105.52	103.85	110.17	96.38	75.52
	2.5	98.39	107.18	106.31	98.43	102.5	72.91
	5	102.23	105.14	110.12	101.14	92.93	72.39
	7.5	111.1	103.87	110.42	109.56	94.33	73.52
	10	102.65	102.87	109.53	111.28	95.87	67.54
KP-6.3	Drug1:	GSK126
	Drug2:	BKM120
	ConcUnit:	µM
		0	0.156	0.3125	0.625	1.25	2.5
	0	100	95.6664	99.4081	100.292	101.701	73.5174
	1.25	94.1127	85.5084	111.638	96.0226	103.624	74.9543
	2.5	84.0208	94.2626	102.871	116.675	100.103	80.1364
	5	102.069	105.232	112.513	103.044	118.882	71.4567
	7.5	115.652	108.689	110.371	116.858	114.969	63.3162
	10	108.691	106.455	113.175	114.674	118.817	64.9876

## Sheet: GSK126-MK1775
Cell line
KB1P-G3	Drug1:	GSK126
	Drug2:	MK1775
	ConcUnit:	µM
		0	0.125	0.25	0.5	0.75	1
	0	100	99.72	91.57	70.31	51.11	69.24
	1.25	98.46	91.44	82.04	69.04	57.91	62.14
	2.5	99.13	92.3	85.06	61.18	54.47	61.15
	5	89.07	86.77	75.08	52.74	54.36	54.8
	7.5	73.98	71.83	62.87	37.97	35.56	32.05
	10	37.39	26.97	21.75	18.14	11.16	10.81
KB1P-B11	Drug1:	GSK126
	Drug2:	MK1775
	ConcUnit:	µM
		0	0.125	0.25	0.5	0.75	1
	0	100	96.98	97.66	87.68	80.06	83.55
	1.25	93.53	91.6	94.1	88.42	78.52	75.73
	2.5	93.68	84.42	89.22	76.55	79.65	70.26
	5	86.07	88.64	83.01	78.31	65.29	57.86
	7.5	78.67	77.39	72.91	59.58	59.56	50.47
	10	71.62	61.03	56.25	47.46	35.99	21.43
KP-3.33	Drug1:	GSK126
	Drug2:	MK1775
	ConcUnit:	µM
		0	0.125	0.25	0.5	0.75	1
	0	100	95.91	93.86	99.96	86.61	87.03
	1.25	97.13	99.56	94.36	106.37	84.27	82.28
	2.5	102.99	92.91	98.57	100.32	84.63	81.02
	5	102.22	102.74	108.79	91.18	87.22	77.45
	7.5	100.78	119.43	111.97	81.12	80.53	76.41
	10	101.57	115.2	90.42	85.79	74.58	66.02
KP-6.3	Drug1:	GSK126
	Drug2:	MK1775
	ConcUnit:	µM
		0	0.125	0.25	0.5	0.75	1
	0	100	93.9023	91.8284	97.3684	97.714	111.351
	1.25	93.8673	96.5103	97.804	109.145	125.713	121.799
	2.5	101.416	89.1466	97.5304	102.317	112.359	127.632
	5	112.164	107.024	110.099	105.6	115.182	122.129
	7.5	106.584	95.0371	113.02	123.605	129.711	106.489
	10	104.245	104.11	104.956	119.254	122.743	117.24

## Sheet: GSK126-PF3644022
Cell line
KB1P-G3	Drug1:	GSK126
	Drug2:	PF3644022
	ConcUnit:	µM
		0	1.25	2.5	5	10	20
	0	100	108.54	101.17	96.71	100.09	96.44
	1.25	112.8	107.89	109.21	96.34	101.75	96.36
	2.5	111.65	90.4	104.35	88.59	86.32	93.81
	5	93.33	89.37	81.93	71.68	78.72	82.91
	7.5	96.32	67.51	50.92	44.2	53.24	42.45
	10	70.35	32.66	19	15.13	10.74	10.38
KB1P-B11	Drug1:	GSK126
	Drug2:	PF-3644022
	ConcUnit:	µM
		0	1.25	2.5	5	10	20
	0	100	103.8	114.47	114.36	111.38	106.23
	1.25	103.67	104.87	105.67	112.38	104.95	109.6
	2.5	101.91	106.68	91.35	99.61	91.2	100.32
	5	97.18	90.02	85.87	87.92	93.74	96.66
	7.5	85.88	81.72	74.76	81.9	70.16	42.45
	10	72.47	58.82	52.16	42.5	44.24	41.13
KP-3.33	Drug1:	GSK126
	Drug2:	PF-3644022
	ConcUnit:	µM
		0	1.25	2.5	5	10	20
	0	100	108.26	108.76	106.22	102.52	100.12
	1.25	109.52	113.81	97.93	108.29	101.18	101.94
	2.5	117.07	113.63	106.48	107.8	114.42	100.74
	5	116.19	113.01	105.97	106.98	105.8	105.78
	7.5	103.26	114.37	105.24	114.77	102.39	97.83
	10	100.71	113	86.08	89.01	86.81	77.73
KP-6.3	Drug1:	GSK126
	Drug2:	PF-3644022
	ConcUnit:	µM
		0	1.25	2.5	5	10	20
	0	100	102.025	102.492	113.068	98.5238	105.889
	1.25	97.7309	99.2657	101.964	89.3653	98.9238	91.0774
	2.5	88.7811	88.0216	94.1468	91.3549	114.852	90.8742
	5	85.5241	89.0281	96.3044	90.859	99.3723	87.5678
	7.5	88.8622	90.1296	92.9318	88.1869	101.794	93.1337
	10	80.2025	90.4929	88.3615	93.4287	88.7863	96.7978

[truncated: 17 more sheets: GSK126-TH287, GSK126-KU60648, GSK126-Venetoclax, GSK126-AZD7762, GSK126-LDC67, GSK126-Palbociclib, GSK126-Crizotinib, GSK126-Selisitat, GSK126-BI2536, GSK126-Senexin A, GSK126-Selumetinib, GSK126-NSC663284, GSK126-JQ1, GSK126-RO3306, GSK126-Panobinostat, GSK126-Gefitinib, GSK126-THZ1]
